# Supplementary material for: Mining Rare Associations between Biological Ontologies
Source: PLoS One. 2014 Jan 3;9(1):e84475. doi: 10.1371/journal.pone.0084475 (PMC3880308; doi:10.1371/journal.pone.0084475)
Supplement: Supplemental Material S2 — Spreadsheet with rules from GO-GO section. They also include the evidence discussed in the text and in S3. (ODS) [file pone.0084475.s002.ods]

## Sheet: Sheet1
Sup	Cnf	JacDif	GO name	GO name	Source	Sup 2013	2010-2013	2013-2010
5	1	1.00	GO:0008954 peptidoglycan synthetase activity	GO:0016807 cysteine-type carboxypeptidase activity	pubmed:18456808	0	5	0
1	1	1.00	GO:0034437 glycoprotein transporter activity	GO:0034041 sterol-transporting ATPase activity	P45844, Q64343 both reviewed	19	0	18
2	1	1.00	GO:0010490 UDP-4-keto-rhamnose-4-keto-reductase activity	GO:0010489 UDP-4-keto-6-deoxy-glucose-3,5-epimerase activity	RHM2\_ARATH (Arabidopsis thaliana), pubmed:22102281	4	0	2
1	1	1.00	GO:0015518 arabinose:hydrogen symporter activity	GO:0015150 fucose transmembrane transporter activity	P11551 (FUCP\_ECOLI), reviewed	1	0	0
1	1	1.00	GO:0070905 serine binding	GO:0010855 adenylate cyclase inhibitor activity	GRM7 gene, Metabotropic glutamate receptor 7, Q14831, Q68ED2 reviewed	20	0	19
1	1	1.00	GO:0050241 pyrroline-2-carboxylate reductase activity	GO:0050132 N-methylalanine dehydrogenase activity	Q4U331, G8Q0U6 Unreviewed, PMID: 16192274	2	0	1
1	1	1.00	GO:0017045 adrenocorticotropin-releasing hormone activity	GO:0051431 corticotropin-releasing hormone receptor 2 binding	adrenocorticotropin also known as corticotropin, Corticoliberin, Crh, Q8CIT0, P06850, P01143 Reviewed	3	0	2
1	1	1.00	GO:0017045 adrenocorticotropin-releasing hormone activity	GO:0051430 corticotropin-releasing hormone receptor 1 binding	Corticoliberin, Crh, Q8CIT0, P06850, P01143 Reviewed	3	0	2
9	1	1.00	GO:0047376 all-trans-retinyl-palmitate hydrolase activity	GO:0050251 retinol isomerase activity	brenda:EC 3.1.1.64	0	9	0
2	1	1.00	GO:0035473 lipase binding	GO:0035478 chylomicron binding	GPIHBP1, Glycosylphosphatidylinositol-ancho\-red high density lipoprotein-binding protein 1, Q8IV16 Reviewed; lipoprotein lipase hydrolizes chylomicrons	13	0	11
2	1	1.00	GO:0080048 GDP-D-glucose phosphorylase activity	GO:0010475 galactose-1-phosphate guanylyltransferase (GDP) activity	GDP-L-galactose phosphorylase 1 and 2, Arabidopsis thaliana, Q8RWE8, Q9FLP9 Reviewed	8	0	6
1130	1	0.99	GO:0043752 adenosylcobinamide kinase activity	GO:0008820 cobinamide phosphate guanylyltransferase activity	faria's list 59, EC 2.7.7.62/IPR003203 alt\_id=GO:0043753	1518	812	1,202
3590	1	0.97	GO:0004743 pyruvate kinase activity	GO:0030955 potassium ion binding	IPR015793 and IPR001697; The enzyme, which is found in all living organisms, requires both magnesium and potassium ions for its activity	11356	188	7975
2407	1	0.87	GO:0004643 phos\-phoribosyl\-ami\-noimidazole\-carbo\-xamide formyltransferase activity	GO:0003937 IMP cyclohydrolase activity	IPR002695, faria's list 33 reverse	7759	83	5,438
1756	0.99	0.86	GO:0019134 glucosamine-1-phos\-phate N-acetyltransferase activity	GO:0003977 UDP-N-acetylglucosamine diphosphorylase activity	IPR005882, brenda:EC 2.3.1.157 possess the same activity as 2.7.7.23	6889	77	5,211
2424	0.97	0.85	GO:0004486 methenyltetrahydrofolate dehydrogenase activity	GO:0004477 methylenetetrahydrofolate cyclohydrolase activity	faria's list rule 34 parent (GO:0030276),{http://hamap.expasy.org/unirule/MF\_01576}	4	2418	0
329	0.93	0.85	GO:0051861 glycolipid binding	GO:0017089 glycolipid transporter activity	IPR014830	935	14	624
1862	0.95	0.84	GO:0004633 phosphopantothe\-noylcysteine decarboxylase activity	GO:0004632 phosphopantothenate--cysteine ligase activity	IPR005252, brenda(ecno=6.3.2.5) bifunctional protein Dfp	6009	86	4,234
1619	0.84	0.67	GO:0008066 glutamate receptor activity	GO:0005234 extracellular-glutamate-gated ion channel activity	parent of IPR019594	3967	69	2,435
2074	0.86	0.65	GO:0008531 riboflavin kinase activity	GO:0003919 FMN adenylyltransferase activity	IPR002606,{www.drugbank.ca/molecules/4366}	7022	78	5,028
